# Supplementary material for: Aberrant Expression of Oncogenic and Tumor-Suppressive MicroRNAs in Cervical Cancer Is Required for Cancer Cell Growth
Source: PLoS One. 2008 Jul 2;3(7):e2557. doi: 10.1371/journal.pone.0002557 (PMC2438475; doi:10.1371/journal.pone.0002557)
Supplement: Table S1 — (0.08 MB XLS) [file pone.0002557.s001.xls]

## Sheet: t-Test Data
Table S1. Relative expression levels of 455 has-miRNAs with signal density more than 1000 in normal cervix and cervical cancer tissues
							NT		CA		S3 - NT #2	S5 - NT #3	S7 - NT #4	S9 - NT #5	S2 - Ca #1	S6 - Ca #3	S8 - Ca #4	S10 - Ca #5
Original row	Probe_ID	No.	p value	Absolute t value	Degrees of freedom		mean	std.dev.	mean	std.dev.	Averaged Signal	Averaged Signal	Averaged Signal	Averaged Signal	Averaged Signal	Averaged Signal	Averaged Signal	Averaged Signal
58	hsa-miR-146a	48	0.00130132	11.8214	3		1510.15	132.501	9058.87	2542.12	1670.69	1420.55	1384.27	1565.11	6286.02	12129.7	9964.34	7855.39
138	hsa-miR-455	237	0.0041363	4.99105	5		1564.23	367.983	552.612	176.013	1014.67	1745.25	1706.47	1790.53	772.012	604.289	365.142	469.007
69	hsa-miR-17-5p	65	0.00608981	4.55407	5		6528.95	890.818	9886.72	1201.84	7640.95	5815.1	6856.78	5802.96	9358.81	11046.7	10690.8	8450.59
126	hsa-miR-422b	219	0.00691044	4.41713	5		2092.16	436.373	1063.01	248.385	2105.03	1887.4	1682.75	2693.45	1104.71	1379.03	785.408	982.9
23	hsa-miR-16	63	0.00841186	4.83807	4		14568.3	3222.62	25189.6	2544.72	19247.7	12921.3	14039.2	12065	25619.6	27532.6	26028.7	21577.4
61	hsa-miR-15a	61	0.00869994	4.17464	5		4864.48	1031.1	9353.84	2034.91	5812.43	4241.87	5663.68	3739.96	10041.5	11704.5	8785.5	6883.82
104	hsa-miR-155	60	0.00914471	6.0297	3		683.192	110.488	3103.46	1211.44	688.921	716.199	532.009	795.639	2962.74	4460.16	3444.96	1545.98
47	hsa-miR-223	127	0.00939514	5.9721	3		2722.18	1270.24	14261.7	1916.68	2639.1	2978.96	4176.86	1093.8	14032.9	11745.3	16293.2	14975.3
76	hsa-miR-106a	14	0.0108152	3.95328	5		5478.32	749.475	8299.51	1281.24	6317.97	4930.35	5896.98	4767.98	7930.17	9711.47	8839.12	6717.27
89	hsa-miR-185	75	0.0126266	3.80015	5		2022.41	463.727	4393.36	1371.88	1531.71	1768.75	2572.02	2217.17	3996.38	4695.16	6083.04	2798.86
1	hsa-miR-21	113	0.0134147	3.74122	5		15672.7	8879.18	60246.7	25093.6	17334.6	6189.53	12058.6	27108	33113.3	53275.9	93465.2	61132.5
45	hsa-miR-15b	62	0.0140202	5.17276	3		4491.6	623.407	13126.8	4154.85	4751.7	3700.28	5164	4350.41	13144.6	16759.4	15297.1	7306.01
31	hsa-miR-125a	21	0.015341	3.61244	5		19560	3093.21	12213.1	2641.48	15845.9	19477.2	19497.1	23419.9	11908.5	9438.88	11702.8	15802.4
87	hsa-miR-574	355	0.0157827	3.58551	5		4426.22	1378.9	2032.89	544.802	2821.84	6186.5	4446.73	4249.82	2298.51	1845.24	1368.76	2619.06
50	hsa-miR-30b	154	0.0188593	3.41897	5		15129.6	952.263	12919.7	855.877	13936.7	14835.6	16102.9	15643	13661	13541.8	12645.6	11830.7
51	hsa-miR-148a	51	0.0193944	3.39317	5		8030.91	1220.57	12244.2	2526.89	9431.73	8675.39	7003.31	7013.19	10918.4	11802	15924.5	10331.8
117	hsa-miR-127	25	0.0201175	3.74021	4		2821.94	781.236	864.189	430.711	2072.5	3476.55	2222.71	3516.01	1194.54	709.367	324.744	1228.11
97	hsa-miR-93	450	0.0219641	3.2796	5		2425.27	777.145	4316.55	815.241	2475.6	1826.94	1892.69	3505.86	4369.53	4630.2	5088.61	3177.87
17	hsa-miR-126	23	0.0228657	3.59471	4		23905.3	4888.17	11585.6	3536.5	19663.3	26128.8	29747	20081.9	13914.8	12045.3	6449.81	13932.4
112	hsa-miR-182	71	0.026931	3.09745	5		523.947	199.838	2051.39	1315.84	670.367	593.848	228.593	602.98	1277.56	3808.56	2275.39	844.039
149	hsa-miR-324-5p	164	0.0280835	3.06058	5		899.986	271.921	498.654	133.796	763.874	693.81	845.068	1297.19	659.613	388.531	558.023	388.45
93	hsa-miR-218	121	0.0284514	3.04917	5		3569.87	2072.34	517.937	437.059	3005.08	5682.37	4654.03	937.999	428.881	444.874	76.1909	1121.8
135	hsa-miR-133a	32	0.0292641	3.02453	5		1027.52	696.454	201.372	145.531	440.47	495.623	1904.46	1269.55	376.606	261.421	55.9343	111.524
63	hsa-miR-20a	111	0.0298838	3.00625	5		6524.14	1324.58	9607.39	1555.22	8085.29	5852.9	7074.12	5084.23	8696.1	11371.6	10395.3	7966.53
164	hsa-miR-422a	218	0.0333985	3.18427	4		829.41	205.135	362.488	145.438	912.713	532.731	870.838	1001.36	342.332	521.094	174.289	412.24
80	hsa-miR-20b	112	0.0343295	2.88643	5		3681.64	1267.36	6702.49	1608.1	4526.09	3006.4	4945.24	2248.84	5302.65	8838.13	7029.84	5639.33
132	hsa-miR-133b	33	0.0350417	2.86885	5		1207.05	919.581	218.638	147.594	470.902	468.161	2369.51	1519.61	386.445	291.057	59.1898	137.862
119	hsa-miR-450	232	0.0350458	3.66813	3		1666.11	1319.37	236.46	86.5009	539.403	678.218	3332.12	2114.7	362.142	186.328	224.023	173.346
146	hsa-miR-191*	85	0.0408846	3.45175	3		815.722	377.078	370.737	41.2417	552.114	1374.41	641.65	694.715	386.506	383.648	310.158	402.636
13	hsa-miR-424	221	0.0410294	3.44689	3		22751	5470.33	8882.3	4558.32	18616.3	19300.8	22542.9	30544	14234.6	4176.79	6178.06	10939.8
99	hsa-miR-224	128	0.0411912	2.73181	5		1218.41	651.613	3483.26	1348.41	1977.83	1228.63	1281.26	385.93	3168.44	4889.97	1758.2	4116.41
147	hsa-miR-181c	69	0.0418725	2.95232	4		535.84	284.279	1095.46	230.928	378.309	308.411	514.068	942.57	790.261	1097.62	1349.24	1144.73
161	hsa-miR-183	73	0.0432526	2.69089	5		194.968	102.016	649.556	326.535	280.25	270.955	63.485	165.181	547.387	1021.28	774.517	255.04
90	hsa-miR-368	190	0.0501718	3.17798	3		3590.59	1703.47	622.687	519.551	3006.13	6062.81	3131.54	2161.87	916.623	309.361	73.3479	1191.42
102	hsa-miR-429	224	0.0516982	3.13913	3		776.47	555.506	3733.21	770.068	1373.54	1040.79	92.3942	599.153	4657.91	3975	3454.19	2845.73
55	hsa-miR-146b	49	0.0526017	3.11681	3		3354.01	2886.84	10329.1	2525.29	2290.49	975.448	2596.27	7553.85	7252.55	10559.4	13419.9	10084.7
27	hsa-miR-27b	136	0.0560159	2.47745	5		22822.1	2450.68	18195.5	2518.71	24448.5	19380.4	22760.5	24699.1	20301	19042.8	14537.2	18901
115	hsa-miR-7	445	0.05649	2.47058	5		49.0464	35.6669	1318.35	1619.53	1	47.5828	61.9659	85.637	151.747	1388.02	3584.54	149.077
107	hsa-miR-425-5p	223	0.0573745	3.00643	3		941.799	202.277	2292	1288.51	1237.07	832.72	792.427	904.986	1849.4	1829.64	4186.98	1301.97
29	hsa-miR-26b	134	0.0613644	2.92265	3		21773.6	1983.89	13872.8	3919.58	19414.3	21594.7	24265	21820.5	15561.4	13631.9	8559.16	17738.7
127	hsa-miR-181d	70	0.0628818	2.38363	5		593.418	456.541	1742.44	982.892	303.018	310.759	494.681	1265.21	674.452	2691.69	2453.53	1150.07
9	hsa-miR-29a	141	0.0633359	2.88373	3		29528.5	4139.74	17749.9	5847.01	28355.1	34706.8	30283	24769.1	21843.3	11037.6	14739.5	23379.2
139	hsa-miR-139	40	0.0662324	2.82922	3		653.438	717.488	84.5713	28.8392	265.562	521.336	1701.23	125.621	87.0189	124.087	58.7329	68.4465
81	hsa-miR-361	184	0.0676645	2.48751	4		5740.54	2083.45	3466.85	501.816	3843.19	4705.93	5782.84	8630.21	2886.06	4108.33	3387.48	3485.53
74	hsa-miR-25	132	0.0725686	2.71969	3		7256.54	1453.68	9603.12	734.005	6079.19	5945.54	8237.35	8764.09	8864.11	10172.3	10292.9	9083.14
96	hsa-miR-376a	200	0.0727764	2.7163	3		2936.39	1518.07	579.279	574.668	2582.7	5154.8	2257.62	1750.46	746.471	215.037	41.1361	1314.47
73	hsa-miR-92	448	0.0737008	2.25621	5		6797.43	697.497	8438.5	1373.5	6897.33	5801.64	7413.6	7077.17	7570.5	10442.4	8220.71	7520.38
24	hsa-miR-100	10	0.0769104	2.65127	3		23346.7	2559.12	11966.1	5515.88	21840.2	27167.2	22417.4	21961.8	17012.6	10437	4855.58	15559.1
101	hsa-miR-181b	68	0.0769153	2.2222	5		1526.4	1175.34	3342.54	1436.88	898.304	839.504	1085.41	3282.39	1739	4319.27	4767.72	2544.19
7	hsa-miR-26a	133	0.0772473	2.64616	3		37405.1	3565.97	22493	8362.25	32642.2	40417.9	39838.1	36722.2	26866.9	19680.1	12185.6	31239.2
85	hsa-miR-497	255	0.0782315	2.35332	4		5273.31	2166.74	1594.13	1573.21	7177.27	6086.2	2167.35	5662.41	3523.48	324.127	296.913	2232
19	hsa-miR-199a*	96	0.0808048	2.32374	4		26574.7	3441.3	18475.9	5564.62	21584	29480.5	27576.8	27657.5	20279.2	15996.9	12361.2	25266.2
18	hsa-miR-200b	102	0.0821549	2.57473	3		6827.72	4199.1	20164.4	7016.41	11575.4	7001.81	1349	7384.69	14450.3	21239.1	29664.8	15303.6
33	hsa-miR-195	90	0.0847074	2.53962	3		22074.4	1186.51	15599.4	4117.63	20344.9	23044.5	22417.2	22491	19135.8	14705.6	10150.9	18405.3
103	hsa-miR-198	94	0.0864973	2.12915	5		278.884	243.949	2290.9	1987.76	46.5202	156.123	608.784	304.109	178.483	1198.75	3163.89	4622.49
37	hsa-miR-199b	97	0.0866945	2.12735	5		11366	6274.13	4570.53	3181.21	13098.7	19369	7849.38	5146.93	5320.01	2245.11	1956.36	8760.65
152	hsa-miR-494	252	0.0869927	2.25675	4		879.667	258.673	470.312	226.638	937.176	1216.88	628.371	736.248	397.562	533.12	206.204	744.363
100	hsa-miR-572	353	0.0965383	2.04268	5		2541.32	1808.7	821.262	627.632	1608.1	2936.58	4889.05	731.549	533.913	330.409	683.364	1737.36
8	hsa-miR-125b	22	0.106301	2.28647	3		35030.7	2634.19	19019.2	9528.94	31222.8	35676.1	37282.6	35941.4	25538.2	16182	6808.24	27548.4
28	hsa-miR-99a	454	0.106306	2.28642	3		22617.7	1356.86	11146.1	5925.06	22029.6	24571.2	22398.2	21471.9	16929.4	10871	3070.95	13713
41	hsa-let-7i	8	0.108741	2.26184	3		12768.4	3252.83	17155.9	1782.4	9460.98	10631.1	14650.1	16331.4	14861.1	16731.5	18955.8	18075.1
129	hsa-miR-148b	52	0.113872	2.01711	4		1269.99	478.899	1953.5	463.673	952.465	768.572	1694.48	1664.46	1511.38	2137.98	2519.53	1645.14
35	hsa-miR-199a	95	0.115279	2.00634	4		15696.2	3428.01	10339.8	3935.51	15466.2	19994.6	11606.7	15717.2	13483.2	6529.76	7368.11	13978
95	hsa-miR-152	56	0.11686	1.89332	5		4175.64	1156.74	2850.25	892.207	3540.45	5395.42	4871.26	2895.42	2396.39	4143.19	2712.15	2149.29
62	hsa-miR-200a	100	0.120589	2.15105	3		3440.07	2834.69	9597.65	1944.93	6921.68	4290.97	305.474	2242.15	11006.8	7791.99	11531.3	8060.46
75	hsa-miR-1	9	0.120992	1.96404	4		4876.92	4276.52	843.804	789.637	1441.49	1125.9	9729.31	7210.97	1096.7	1826.42	28.7565	423.339
11	hsa-miR-200c	103	0.123467	1.85052	5		6616.23	4167.17	17384.6	11049.8	11073	5935.89	1218.07	8237.93	8428.81	19483.3	32174.8	9451.54
6	hsa-miR-143	45	0.125614	1.83711	5		27603.1	15290.3	10838.8	6484.41	12521.4	16370.1	41628.6	39892.5	17625.8	11861.3	2007.57	11860.6
82	hsa-miR-92b	449	0.129155	1.8155	5		5124.5	896.116	6503.14	1257.99	5498.85	3817.71	5842.23	5339.21	6186.71	8360.08	5653.22	5812.56
134	hsa-miR-503	261	0.132238	1.79717	5		965.739	832.435	303.876	179.238	404.871	281.352	1078.19	2098.54	370.309	169.371	527.064	148.76
94	hsa-miR-106b	15	0.136155	1.86156	4		3514.87	553.726	4662.07	1047.01	3277.1	3124.1	3322.64	4335.63	5456.38	4617.79	5376.67	3197.44
151	hsa-miR-628	409	0.138944	1.75877	5		254.818	126.825	580.332	441	194.435	254.922	431.23	138.685	247.565	416.861	426.669	1230.23
78	hsa-miR-181a	66	0.143254	1.81774	4		4782.58	2399.35	7131.05	1820.3	3469.96	3869.64	3421.73	8368.99	5278.49	7689.59	9415.02	6141.1
30	hsa-miR-24	131	0.1534	1.90153	3		19820.8	2944.63	17126.8	569.243	24012.7	17568.6	17988.7	19713.1	16673.6	17788.8	16630.8	17414
92	hsa-miR-142-5p	44	0.153814	1.75666	4		1160.43	1089.63	2937.73	2019.95	2409.46	1737.69	268.683	225.889	5779.99	1074.75	2122.51	2773.67
67	hsa-miR-130a	29	0.157706	1.73528	4		7584.35	2613.97	4528.12	2135.23	7634.13	11115.4	4894.93	6692.93	4360.64	1805.87	6988.77	4957.2
2	hsa-miR-205	108	0.166243	1.82047	3		15087.5	18372	40281.6	14042.7	41202.8	14289.7	4603.74	253.94	27825.5	41398.9	59569.1	32333
70	hsa-miR-565	346	0.169903	1.6027	5		2500.15	1514.16	6984.56	4035.49	3797.58	3161.39	2712.3	329.325	1663.42	6262.24	10943.7	9068.94
38	hsa-miR-29c	143	0.170638	1.59935	5		15664.9	3975.65	11644.3	2494.64	17420.6	19333.5	15795.8	10109.8	12918.6	9153.62	10004.9	14500
143	hsa-miR-602	383	0.179689	1.62405	4		1061.46	552.048	576.81	209.739	658.324	1507.76	1565.06	514.691	382.098	496.506	556.531	872.103
43	hsa-miR-101	11	0.180393	1.55617	5		11033.6	5141.73	6177.13	3272.43	12045.5	17791.9	6047.16	8249.91	8654.25	2046.08	5060.26	8947.94
4	hsa-miR-145	47	0.184479	1.71701	3		36186.8	15462	15077.6	10089.5	20321.9	25640	47734	51051.3	25540.9	15850.1	1329.67	17589.8
26	hsa-miR-10b	18	0.200422	1.53142	4		11759.2	9692.31	4899.81	1433.56	3733.71	7208.04	10378.8	25716.1	2833.77	5977.72	5745.06	5042.68
60	hsa-miR-31	159	0.209253	1.59372	3		4494.28	5171.6	8079.24	3165.07	11840.5	4388.37	718.744	1029.55	3852.51	10633.1	10376.2	7455.15
130	hsa-miR-375	199	0.210625	1.43549	5		1243.31	1000.51	286.48	220.133	2503.93	1391.3	91.8417	986.178	214.489	306.824	49.2011	575.405
34	hsa-miR-214	117	0.222469	1.4431	4		14677.4	5880.85	9958.39	1971.63	7986.8	13679.2	14751.3	22292.3	11468	9366.3	7424.58	11574.6
16	hsa-miR-23b	130	0.22579	1.38108	5		28548.7	1795.73	26409.1	2425.66	28652.6	25992.7	30023.3	29526.2	27972.1	26685.6	22897	28081.6
79	hsa-miR-126*	24	0.233113	1.35603	5		3249.5	4114.8	1023.33	925.338	1505.93	868.224	9409.31	1214.53	753.267	775.91	209.526	2354.62
68	hsa-miR-141	42	0.24269	1.45096	3		3542.6	3476.36	6810.1	2916.72	8314.89	3550.36	138.691	2166.45	6010.28	5514.46	11098.8	4616.86
113	hsa-miR-658	439	0.249619	1.30215	5		2417.05	1466.05	1271.96	671.962	1413.02	3713.88	3633.58	907.719	651.329	734.558	1922.07	1779.86
86	hsa-miR-30e-5p	158	0.250999	1.2978	5		4583.39	961.807	5540.61	1142.84	5105.1	5583.95	4236.55	3407.97	5389.44	4404.05	7126.42	5242.54
163	hsa-miR-526a	314	0.253947	1.33113	4		8.61482	15.2296	262.005	503.388	1	1	31.4593	1	1	14.7576	1017.02	15.2417
141	hsa-miR-532	319	0.267212	1.28798	4		872.307	513.064	564.373	125.536	669	597.962	582.442	1639.82	662.762	675.417	500.496	418.818
84	hsa-miR-142-3p	43	0.270593	1.23824	5		1394.23	1796.97	3192.12	3112.47	3927.13	1418.03	78.5909	153.165	7613.15	387.556	1968.68	2799.11
21	hsa-let-7b	2	0.282016	1.20529	5		25121.6	3837.71	21845.3	3606.03	19692.3	25379.2	26911.7	28503.3	19286.5	24993.6	18205.6	24895.4
25	hsa-miR-27a	135	0.290775	1.27927	3		21128.4	3363.91	18954.9	566.236	25779.9	18552.9	21417.7	18763.2	18440.5	19521.2	18495.8	19362
5	hsa-miR-638	419	0.292048	1.17733	5		29629	12643.1	20654.6	9856.48	21975.9	44627.4	35150	16762.9	16632.5	12813.4	18118	35054.4
131	hsa-miR-582	363	0.29802	1.16109	5		150.767	260.254	792.364	1151.55	27.6813	33.8235	540.561	1	26.2141	646.008	2463.83	33.4011
144	hsa-miR-196b	92	0.306266	1.17192	4		607.665	650.27	208.071	114.882	155.905	156.328	583.312	1535.12	157.346	261.723	75.9605	337.256
155	hsa-miR-452	234	0.325307	1.17343	3		532.302	92.7338	789.335	371.204	633.779	581.83	485.497	428.103	538.553	1028.57	412.233	1177.98
66	hsa-miR-107	16	0.335572	1.14417	3		6894.05	684.359	8285.23	2175.88	7697.12	7115.86	6076.86	6686.38	7838.29	8347.39	11116.3	5838.9
160	hsa-miR-105	13	0.336076	1.14276	3		281.841	497.198	251.108	132.771	1027.46	47.2497	20.3867	32.2722	374.48	179.83	100.109	350.013
145	hsa-miR-660	441	0.344985	1.11812	3		793.976	503.891	503.19	101.235	693.331	396.088	558.988	1527.5	622.454	547.239	446.492	396.575
14	hsa-let-7c	3	0.349773	1.03108	5		27087.5	3344.11	24331.5	4204.99	22365.3	27469.3	30175.4	28339.9	21931.2	28441.1	19673.2	27280.3
56	hsa-miR-150	54	0.351458	1.02713	5		4959.3	1788.07	7155.1	3982.53	5461.93	6259.76	5793	2322.5	13093.1	4562.29	5521.76	5443.19
59	hsa-miR-103	12	0.358126	1.08289	3		7401.59	714.218	8799.37	2315.42	7975.22	7481.97	6374.25	7774.93	8302.15	8700.58	11894.6	6300.15
39	hsa-let-7g	7	0.358306	1.03701	4		17203.4	1677.46	18152.4	823.692	15030.5	17095	19087.8	17600.3	17567.3	17344.9	19038	18659.2
64	hsa-miR-22	123	0.389732	0.94138	5		8809.78	2981.1	6809.74	1974.59	10477.9	8750.53	4645.25	11365.5	9446.74	4679.53	6360	6752.68
148	hsa-miR-192	86	0.390066	0.963035	4		428.019	155.202	693.017	454.058	286.461	402.815	374.134	648.666	425.96	759.955	1304.29	281.862
111	hsa-miR-519a	291	0.391002	1	3		1	0	990.203	1978.41	1	1	1	1	1	1	3957.81	1
121	hsa-miR-517c	281	0.391002	1	3		1	0	800.902	1599.8	1	1	1	1	1	1	3200.61	1
122	hsa-miR-522	308	0.391002	1	3		1	0	788.35	1574.7	1	1	1	1	1	1	3150.4	1
136	hsa-miR-519b	292	0.391002	1	3		1	0	457.327	912.654	1	1	1	1	1	1	1826.31	1
159	hsa-miR-517a	279	0.391002	1	3		1	0	265.606	529.212	1	1	1	1	1	1	1059.42	1
133	hsa-miR-324-3p	163	0.403223	0.912782	5		1471.07	703.625	1051.39	643.665	2184.58	667.746	1111.75	1920.21	1759.25	577.431	439.531	1429.33
52	hsa-miR-99b	455	0.409853	0.899005	5		8196.87	4282.64	6037.94	1926.68	5281.88	5334.11	7796.4	14375.1	5343.2	4154.08	8702.02	5952.46
65	hsa-miR-594	375	0.41591	0.886571	5		4688.43	2415.44	6380.8	3298.67	7253.21	5840.06	3990.57	1669.87	3781.3	11143.3	5957.31	4641.33
110	hsa-miR-186	76	0.437042	0.862526	4		1971.46	362.394	2445.86	1015.41	1614.41	1965.46	2469.66	1836.3	1984.9	1800.47	3961.35	2036.7
88	hsa-miR-374	198	0.441679	0.884258	3		2677.09	2344.82	3023.21	648.776	1482.03	1235.26	6176.24	1814.86	2545.13	2502.99	3886.53	3158.18
98	hsa-miR-193b	88	0.453954	0.858043	3		2955.02	546.7	2563.95	1674.74	3690.33	3020.75	2678.63	2430.38	2502.31	1728.94	4924.24	1100.31
106	hsa-miR-9	446	0.467272	0.802428	4		436.136	321.697	1524.82	1913.63	174.595	283.261	901.047	385.639	641.726	4337.71	95.3007	1024.56
142	hsa-miR-331	171	0.491604	0.741721	5		1308.08	301.726	1140.01	334.124	1461.97	900.235	1275.62	1594.51	1308.59	1064.65	1478.4	708.375
123	hsa-miR-132	31	0.49494	0.750036	4		1150.38	1321.71	1210.77	480.464	459.181	447.222	563.737	3131.4	1169.24	1156.99	673.877	1842.96
42	hsa-miR-320	161	0.503334	0.720766	5		12679.6	3640.91	11031.5	2641.85	9582.77	11422.9	11764.2	17948.5	7282.06	11298.6	13383.2	12162
44	hsa-miR-19b	99	0.503405	0.720641	5		11399.4	5601.74	8038.68	3380.28	11182.6	13515.2	3823.81	17076.1	11099.1	3230.33	8548.78	9276.51
154	hsa-miR-130b	30	0.509004	0.747529	3		841.177	325.355	938.088	90.7809	851.717	1197.74	409.699	905.552	966.931	803.576	980.545	1001.3
158	hsa-miR-194	89	0.509496	0.746588	3		457.933	107.714	638.727	349.679	422.173	385.809	405.794	617.957	478.463	701.905	1094.97	279.571
22	hsa-let-7d	4	0.516933	0.696893	5		24448.5	3109.3	22875.1	3316.76	20223.9	24635.3	27686	25248.6	20275	26947.3	20068.3	24209.8
116	hsa-miR-149	53	0.532625	0.669875	5		2044.72	1482.24	1457.41	1203.31	3554.67	3077.5	850.058	696.659	2258.74	2709.29	315.278	546.324
162	hsa-miR-584	365	0.544934	0.66067	4		304.785	477.532	241.997	125.633	59.7086	51.0382	87.6942	1020.7	94.5988	185.132	371.779	316.478
108	hsa-miR-363	186	0.554005	0.664282	3		591.218	163.144	1449.56	1824.13	566.191	618.487	788.181	392.011	694.137	4170.52	271.235	662.356
36	hsa-miR-29b	142	0.556006	0.630585	5		12165.8	6453.19	9093.55	3174.72	14960.6	19728.2	8760.94	5213.34	11808.9	4579.59	10652.5	9333.26
83	hsa-miR-28	137	0.560759	0.652249	3		4756.65	2920.91	3232.6	548.422	1996.09	2509.16	6823.14	7698.21	3042.08	3789.59	3543.63	2555.09
15	hsa-miR-203	106	0.615504	0.558457	3		13841.3	14668	10957.8	6235.33	30142.8	22291.4	2462.35	468.733	7244.34	15747.6	16717.6	4121.82
53	hsa-miR-30c	155	0.617488	0.540587	4		12210.2	961.903	11756.9	1590.54	11822.5	11148.8	13408.5	12461.2	12041.2	11379.8	13722	9884.76
157	hsa-miR-484	239	0.635456	0.50434	5		500.586	249.402	605.115	363.864	700.313	256.932	314.726	730.373	1149.88	455.07	406.922	408.583
48	hsa-miR-98	453	0.643165	0.492596	5		11443.3	3485.6	12372.8	2864.81	7753.42	10408.5	16107.9	11503.4	9366.86	16268.9	11857.8	11997.7
3	hsa-miR-451	233	0.643382	0.492266	5		19097.6	14836.2	25810.3	21612.7	25810.9	11507.8	36228.3	2843.33	54588.3	29904.3	6536.34	12212.3
120	hsa-miR-144	46	0.665684	0.46566	4		34.6829	53.8793	831.524	1625.94	114.032	1	22.6998	1	3270.14	53.9573	1	1
71	hsa-miR-30d	156	0.667568	0.455915	5		8104.33	2239.86	7411.33	1698.53	6515.3	6084.61	8925.05	10892.3	6777.2	7224.22	9806.98	5836.93
57	hsa-miR-191	84	0.731631	0.367839	4		8855.38	1571.8	8519	2783.19	8561.68	8376.35	7398.19	11085.3	7963.67	6943.19	12599.2	6569.94
125	hsa-miR-210	114	0.732252	0.375522	3		1775.83	1018.87	1804.95	623.174	2983.47	1896.78	1727.44	495.619	1674.64	2707.72	1550.48	1286.95
91	hsa-miR-365	188	0.752189	0.33364	5		3119.53	1930.52	2685.99	1308.74	2369.44	1958.08	6004.31	2146.31	2238.33	2385.36	4571.36	1548.89
137	hsa-miR-575	356	0.753264	0.336705	4		587.388	279.17	832.57	688.126	339.067	895.831	751.233	363.419	235.469	849.514	453.527	1791.77
153	hsa-miR-612	393	0.756417	0.327698	5		683.022	450.991	702.003	301.004	498.276	860.651	1208.34	164.819	710.968	294.051	788.119	1014.87
156	hsa-miR-557	338	0.760236	0.326755	4		473.418	512.654	234.493	156.625	85.7478	573.632	1158.81	75.4854	109.187	134.073	241.687	453.025
128	hsa-miR-486	242	0.77127	0.306927	5		817.582	683.292	1184.84	1131.89	851.502	440.661	1763.23	214.933	2673.55	1454.28	373.316	238.225
72	hsa-miR-10a	17	0.773622	0.307763	4		4431.12	4380.99	3875.3	1461.13	1288.09	1756.74	3902.75	10776.9	2288.78	4669.2	3058.51	5484.72
124	hsa-miR-498	256	0.77666	0.299429	5		1533.28	1342.39	1624.87	1132.11	279.039	2296.25	3029.95	527.889	343.805	1431.11	1627.85	3096.71
32	hsa-let-7e	5	0.785239	0.287535	5		20364.1	3112.48	19697.7	2809.63	15879.2	20868.2	22975.3	21733.8	16721.4	23119.3	18246.8	20703.3
77	hsa-miR-342	178	0.79014	0.284511	4		5872.82	2634.95	5926.5	1029.66	5834.72	3788.85	4266.21	9601.52	5892.51	4482.06	6675.55	6655.88
10	hsa-let-7a	1	0.79048	0.284035	4		28300.6	2769.45	27723.7	5096.67	25025.6	27239.9	31406.6	29530.3	24131.3	33304.9	22735.8	30722.7
20	hsa-miR-23a	129	0.795856	0.272882	5		26135.6	1611.5	26449.3	1670.18	27378.8	25114.1	27633.6	24415.8	25831.4	25990.9	25090.3	28884.4
40	hsa-miR-663	444	0.801734	0.264799	5		11817.7	6725.67	9818.75	4307.1	8055.27	19066.1	15684.2	4465.29	6705.3	6586.94	10217.9	15764.8
150	hsa-miR-377	203	0.850008	0.199127	5		399.155	271.918	481.476	513.627	441.74	708.017	46.1592	400.704	1236.28	114.483	210.685	364.454
54	hsa-miR-30a-5p	153	0.851526	0.197079	5		9861.5	2262.96	9612.93	2760.34	8060.29	8152.08	10385.1	12848.5	7987.44	8835.98	13706.1	7922.2
105	hsa-miR-335	172	0.853081	0.194984	5		1388.72	2007.98	1186.09	1154.73	255.159	274.587	635.923	4389.22	397.447	1312.61	2770.76	263.561
140	hsa-miR-30e-3p	157	0.865698	0.178016	5		962.136	498.776	874.313	312.545	701.591	553.746	1676.03	917.178	675.905	1271.12	970.757	579.472
114	hsa-miR-151	55	0.877202	0.162598	5		2112.21	1090.22	1951.57	775.751	1325.7	1453.19	1978.22	3691.72	1496.38	2056.25	3000.26	1253.39
46	hsa-miR-221	125	0.878187	0.161281	5		12843.2	3009.08	13008.2	2117.66	16676.2	13752.5	10024.5	10919.7	11482.5	10895.8	14977.8	14676.8
118	hsa-miR-19a	98	0.88085	0.157719	5		1920.42	1360.58	1648.55	1293.8	1989.57	2000.7	182.708	3508.72	3004.26	209.93	944.796	2435.23
12	hsa-let-7f	6	0.88505	0.152107	5		25896.6	2856.34	25653.7	4188.85	23114.6	24453.1	29701.2	26317.7	22842.9	31173.1	21996.5	26602.4
49	hsa-miR-222	126	0.996842	0.00416021	5		11647	3800.14	11375.2	2532.2	16124.1	12401.6	6906.98	11155.3	11740.4	7724.15	13450.5	12585.8
