# Supplementary material for: Aberrant Expression of Oncogenic and Tumor-Suppressive MicroRNAs in Cervical Cancer Is Required for Cancer Cell Growth
Source: PLoS One. 2008 Jul 2;3(7):e2557. doi: 10.1371/journal.pone.0002557 (PMC2438475; doi:10.1371/journal.pone.0002557)
Supplement: Table S2 — (0.06 MB XLS) [file pone.0002557.s002.xls]

## Sheet: t-Test Data
Table S2. Relative expression levels of 455 hsa-mi-RNAs with signal density more than 1000 in human primary vaginal keratinocytes in monolayer and raft cultures with HPV18 infection
				Mono		Raft		S5 - Mono #3	S6 - Mono #4	S7 - Mono #5	S8 - Raft #3	S9 - Raft #4	S10 - Raft #5
Original row	Probe_ID	p value		mean	std.dev.	mean	std.dev.	Averaged Signal	Averaged Signal	Averaged Signal	Averaged Signal	Averaged Signal	Averaged Signal
29	hsa-miR-26b	0.000894215		8664.7	444.556	18015.6	1429.53	9163.63	8519.79	8310.68	17993.5	16597.3	19456.1
73	hsa-miR-575	0.00126559		182.785	57.8562	4278.31	1122.63	223.943	116.634	207.779	4843.4	2985.42	5006.11
51	hsa-miR-195	0.00166709		2755.06	334.127	8712.74	1177.04	2551.5	3140.68	2573.01	7376.78	9164.34	9597.1
53	hsa-miR-99b	0.00313705		6992.36	1299.83	2062.23	334.021	6109.16	8484.92	6383	2406.88	2039.86	1739.96
102	hsa-miR-623	0.00323462		1	0	1288.29	852.514	1	1	1	1081.83	557.963	2225.07
87	hsa-miR-34a	0.00507954		3182.39	400.045	1496.95	170.359	3446.11	2722.09	3378.97	1567.34	1302.67	1620.82
25	hsa-let-7g	0.00680937		17035.7	813.611	21979.7	990.886	17698	17281.7	16127.5	21033.5	23009.9	21895.7
52	hsa-miR-30d	0.00779526		7817.01	613.468	5384.73	345.877	7310.61	8499.17	7641.24	5011.63	5694.69	5447.88
46	hsa-miR-424	0.00785324		10376	920.154	1582.36	465.208	9338.61	10696	11093.5	1239.46	1395.71	2111.9
24	hsa-miR-222	0.00818922		20427.2	3131.79	8812.58	1558.91	19492.9	17869	23919.9	7267.43	8785.4	10384.9
106	hsa-miR-602	0.00875511		159.097	59.4746	1706.64	286.014	227.218	132.581	117.493	1937.5	1386.68	1795.74
68	hsa-miR-181b	0.00876796		4787.7	496.802	2466.82	377.401	4533.41	4469.53	5360.18	2761.03	2598.13	2041.3
121	hsa-miR-513	0.00932276		1	0	587.911	575.791	1	1	1	166.315	353.481	1243.94
96	hsa-miR-628	0.0101471		1	0	1134.73	1312.68	1	1	1	455.949	300.422	2647.82
85	hsa-miR-218	0.0108813		1791.58	1557.13	72.8423	30.7613	856.594	3589.12	929.023	41.3193	74.4268	102.781
91	hsa-miR-34c	0.0121271		2423.93	581.342	60.6199	44.8406	2118.86	3094.3	2058.63	41.2184	28.747	111.894
103	hsa-miR-223	0.0129815		419.982	46.6915	1822.16	447.897	454.581	438.49	366.873	1319.61	1967.63	2179.24
112	hsa-miR-10b	0.0133147		1471.7	76.0478	746.618	93.1462	1550.59	1398.85	1465.67	766.706	645.067	828.081
110	hsa-miR-191*	0.0134493		360.17	34.0158	1371.57	318.27	383.37	376.019	321.122	1012.18	1484.71	1617.81
50	hsa-miR-30a-5p	0.0135783		8809.12	816.753	5316.94	225.639	7969.78	9601.24	8856.32	5561.82	5117.44	5271.56
78	hsa-miR-15a	0.0144316		2237.4	339.154	3778.25	369.089	1930.05	2601.26	2180.88	3735.49	3432.4	4166.85
88	hsa-miR-198	0.0150182		94.0343	79.6808	1910.03	1305.47	53.6463	185.822	42.6348	1530.37	836.485	3363.25
58	hsa-miR-22	0.0153563		6409.57	1115.47	3077.36	559.394	6973.48	5124.73	7130.5	2728.47	3722.58	2781.02
27	hsa-miR-125b	0.0154131		19159.7	1851.48	6265.01	1314.29	17116.5	19636.5	20726.2	4758.17	7174.76	6862.1
56	hsa-miR-199a	0.0169299		5835.06	1678.61	148.468	134.733	4539.61	7731.42	5234.16	65.1097	76.3876	303.908
72	hsa-miR-145	0.0173198		4456.96	911.12	335.838	198.95	3407.21	5042.25	4921.43	177.803	559.251	270.461
6	hsa-miR-29a	0.018781		36798	6426.84	16612.4	4248.51	32590.8	33607.3	44195.8	13019.1	21301.4	15516.6
109	hsa-miR-374	0.0197142		199.214	109.275	1521.84	94.4356	156.674	117.606	323.361	1437.11	1504.77	1623.65
61	hsa-miR-146b	0.022503		5345.87	1070.5	970.321	444.035	4709.1	6581.79	4746.72	688.161	740.649	1482.15
124	hsa-miR-563	0.0242063		224.818	80.7724	888.567	307.059	268.226	274.605	131.623	554.394	953.028	1158.28
126	hsa-miR-30e-5p	0.0243157		938.197	153.488	515.567	95.5071	947.708	780.174	1086.71	433.117	620.22	493.365
118	hsa-miR-101	0.0258838		1205.11	140.285	381.032	125.161	1068.36	1348.68	1198.29	337.707	522.099	283.289
66	hsa-miR-565	0.0270283		648.279	409.581	5119.96	1045.87	360.184	1117.15	467.507	5702.83	5744.52	3912.53
75	hsa-miR-100	0.0310211		4667.15	98.7	3429.18	316.015	4566.3	4671.61	4763.54	3065.36	3635.43	3586.75
98	hsa-miR-146a	0.0310622		1355.48	899.809	163.057	22.3374	848.608	2394.39	823.448	187.633	143.989	157.548
64	hsa-miR-143	0.0382456		4362.41	1403.99	204.83	164.681	3318.4	5958.53	3810.31	41.2935	370.633	202.563
26	hsa-miR-214	0.0415665		15477.6	4971.73	2117.81	1660.24	12680.1	21217.8	12534.7	1215.43	1104.2	4033.81
15	hsa-miR-26a	0.0428076		22881.4	1317.76	27583.5	2119.11	22654.8	21691.6	24297.7	27043.1	25786.9	29920.5
62	hsa-miR-181a	0.0438346		5113.67	1136.79	2712.53	642.132	5485.01	3837.65	6018.36	2365.09	2318.98	3453.52
114	hsa-miR-301	0.047622		1297.03	191.987	115.001	78.3308	1128.09	1505.81	1257.19	145.067	173.844	26.0913
89	hsa-miR-181d	0.04991		2505.97	585.621	1077.58	404.664	2367.39	2002.08	3148.46	1432.38	1163.49	636.854
100	hsa-miR-149	0.0529582		1940.41	555.644	896.622	260.615	2187.82	1304.04	2329.39	1180.88	840.033	668.95
71	hsa-miR-572	0.0556082		33.4845	31.7333	3277.85	1710.7	1	35.0447	64.409	2978.25	1736.74	5118.55
18	hsa-miR-221	0.0592396		24050.7	4204.41	14976.7	3477.78	22328.2	20981.1	28842.8	12187	13870	18873.2
35	hsa-miR-15b	0.0606414		10631.9	1458.48	14199.7	1583.95	9888.95	12312.2	9694.41	15984.7	12961.7	13652.9
99	hsa-miR-654	0.0614852		16.5193	26.8802	1242.22	1067.78	1	1	47.5578	1057.72	278.711	2390.22
22	hsa-miR-199a*	0.0637183		20396.7	5310.28	1483.76	1944.41	15429.2	25993.6	19767.3	195.761	535.115	3720.41
84	hsa-miR-612	0.0648043		453.538	380.563	2147.94	1277.98	310.36	884.922	165.331	1185.05	1660.95	3597.82
41	hsa-miR-125a	0.0659532		12629.7	468.907	8540.55	1505.12	12117.1	12734.8	13037.1	9789.38	8962.89	6869.38
59	hsa-miR-29b	0.0734241		6583.75	449.237	2258.09	1115.14	6127.98	6597.12	7026.15	2408.07	3290.66	1075.55
86	hsa-miR-574	0.0741278		993.801	370.086	2824.06	1171.7	1269.7	573.232	1138.47	3434.06	1473.21	3564.92
80	hsa-miR-658	0.0787006		55.9034	48.9444	2951.41	1109.03	94.9641	71.746	1	1833.37	2969.63	4051.22
77	hsa-miR-130a	0.0825495		3815.5	456.78	2009.32	608.189	3306.02	4188.45	3952.02	2495.64	2204.94	1327.4
30	hsa-miR-98	0.0846303		6544.51	2456.62	15579.8	3456.52	7748.99	8166.43	3718.1	12697.4	14630	19411.9
14	hsa-miR-200c	0.0876369		17020.3	4541.78	28497.7	2002.95	20826.2	11992.6	18242.2	30237.9	28947	26308.3
67	hsa-miR-210	0.0895196		943.333	49.7569	3188.06	1955.58	938.001	995.541	896.457	2572.07	1614.64	5377.47
116	hsa-miR-452	0.0982389		469.88	39.4717	1028.18	418.77	443.115	515.211	451.313	1468.53	981.035	634.979
37	hsa-miR-224	0.102059		4749.39	1119.94	9637.71	4372.87	4655.13	5913.48	3679.56	14597.2	7979.11	6336.8
125	hsa-miR-324-5p	0.102505		1027.64	114.876	600.383	173.029	941.792	982.992	1158.14	700.429	700.133	400.587
21	hsa-miR-663	0.105282		5951.81	3551.09	20786.4	6234.11	6994.82	8864.59	1996.02	19720.9	15153.7	27484.6
127	hsa-miR-532	0.110581		933.318	153.841	533.09	186.971	952.601	770.744	1076.61	747.491	447.851	403.927
93	hsa-miR-498	0.117578		529.691	344.4	2198.65	856.943	637.164	807.539	144.369	2821.14	1221.28	2553.54
17	hsa-miR-200b	0.118935		14176.3	5744.88	28010.5	2818.66	18386.3	7631.64	16511	29582.9	29692.2	24756.4
4	hsa-miR-638	0.121346		18368.4	8104.89	39146.7	8456.61	19294.5	25970.5	9840.26	39149.7	30688.6	47601.8
12	hsa-let-7b	0.121741		22392.4	3640.64	29919.8	5004.24	24934.5	24020.9	18221.7	27382.3	26692.7	35684.5
32	hsa-let-7i	0.127353		17322.7	366.531	14574.9	1801.18	17183.7	17046.1	17738.5	13615.4	16652.7	13456.6
105	hsa-miR-422b	0.132375		1255.88	188.315	1693.78	320.535	1100.69	1465.38	1201.57	1950.8	1334.62	1795.92
128	hsa-miR-19a	0.1351		733.721	269	333.847	244.408	477.328	1013.77	710.069	188.278	616.018	197.246
8	hsa-let-7c	0.138376		26751	3243.55	34058	5701.24	28540.9	28705.2	23006.9	31769.7	29856.3	40547.8
123	hsa-miR-18a	0.139812		1023.29	217.244	377.659	237.421	793.028	1224.62	1052.21	414.047	594.786	124.145
40	hsa-miR-155	0.142695		6354.94	6105.89	1343.94	343.608	2599.34	13400.3	3065.19	1529.69	1554.69	947.44
13	hsa-let-7e	0.147231		21073.7	4576.06	28538.9	4534.58	22841.8	24502	15877.4	25902	25939.9	33775
7	hsa-let-7f	0.15002		28183.1	3829.82	35604.5	5753.48	28588.4	31794.1	24166.7	33193.4	31448.8	42171.2
11	hsa-let-7d	0.158131		25268.2	3699.53	31831.7	4943.49	26640.3	28085.6	21078.6	28889.2	29066.9	37539
119	hsa-miR-296	0.167501		582	11.0513	937.326	350.09	594.558	573.757	577.685	792.965	1336.51	682.5
5	hsa-let-7a	0.167794		30904	3804.19	39063.8	7247.2	31182.6	34561.2	26968.1	36444.3	33490.6	47256.6
113	hsa-miR-148b	0.173141		1350.41	174.568	1058.97	208.411	1546.95	1213.37	1290.91	820.58	1149.62	1206.7
108	hsa-miR-637	0.190228		382.19	290.753	1042.51	709.164	363.898	681.658	101.015	695.37	573.79	1858.37
44	hsa-miR-320	0.201994		8529.64	1580.93	10574.8	1000.51	10190.2	7042.68	8356.02	10066.9	9929.99	11727.3
111	hsa-miR-584	0.22652		662.162	339.381	1229.45	332.505	856.36	270.283	859.842	1565.95	1221.33	901.085
65	hsa-miR-185	0.230384		4216.98	1416.21	2977.65	181.645	3338.1	5850.7	3462.12	3173.66	2814.98	2944.31
60	hsa-miR-182	0.232793		3671.23	1479.02	5635.33	897.979	4769.99	1989.58	4254.13	6647.5	5324.17	4934.31
20	hsa-miR-27b	0.251457		18951.3	4247.64	24058.3	3118.37	21077.7	14060.5	21715.9	22336.1	22180.9	27658
1	hsa-miR-203	0.252934		17569.5	14263.1	53394.9	30271	29425.9	1741.57	21541.1	48768.8	25703.2	85712.6
10	hsa-miR-23b	0.254052		36869.4	1224.8	38680.3	1844.77	36264.8	36064.4	38278.9	39595.7	39888.4	36556.9
83	hsa-miR-375	0.255716		264.025	228.883	1938.59	1585.1	417.919	1	373.155	3617	1731.62	467.137
2	hsa-miR-21	0.265873		46564.8	5360.12	56875.4	12135.4	41101.8	51815.7	46777.1	54682	69957.9	45986.3
54	hsa-miR-361	0.278393		3685.56	841.042	6322.24	2665.53	4227.23	2716.66	4112.78	8055.24	7658.61	3252.88
16	hsa-miR-24	0.293948		25559.2	4163.03	22103.6	2074.04	25447.1	21453.3	29777.1	19732.8	23582.6	22995.3
49	hsa-miR-92b	0.312982		5381.8	909.044	7376.38	2431.99	4716.44	6417.57	5011.4	9926.99	7118.6	5083.55
69	hsa-miR-106b	0.316063		4382.61	839.144	3629.63	727.59	3760.54	5337.02	4050.26	3636.5	4353.75	2898.62
63	hsa-miR-365	0.316106		4518.99	1043.37	5395.24	554.568	5639.06	3574.61	4343.31	5221.06	6015.99	4948.67
97	hsa-miR-183	0.329525		1529.58	640.546	2150.66	445.982	1889.63	790.026	1909.08	2639.29	2047.2	1765.51
28	hsa-miR-16	0.350212		18902	1244.38	19799	405.055	17852.6	20276.7	18576.6	20224.9	19753.4	19418.7
95	hsa-miR-99a	0.364501		2247.77	136.516	1765.07	905.782	2204.06	2138.45	2400.78	1271.26	1213.49	2810.44
55	hsa-miR-19b	0.370849		6742.34	1170.55	5528.06	1654.49	5646.04	7975.16	6605.83	5814.6	7020.57	3749.02
23	hsa-miR-31	0.390047		21424.3	5080.54	17644.8	2190.85	23417.6	15649.3	25205.9	16597.6	20162.8	16174.2
33	hsa-miR-17-5p	0.429231		14343.9	3150.98	11933.6	3310.31	11380.7	17654	13997.2	12949.5	14616.9	8234.43
82	hsa-miR-148a	0.442167		2724.96	1050.31	3312.38	309.56	3238.82	1516.65	3419.4	3664.03	3192.07	3081.04
120	hsa-miR-373*	0.448333		507.88	432.688	781.946	464.406	446.345	968.041	109.253	527.406	500.461	1317.97
115	hsa-miR-130b	0.455795		1192.31	275.627	914.401	488.571	1141.42	945.671	1489.83	1309.57	1065.5	368.129
45	hsa-miR-103	0.462543		10251.6	1516.53	9300.15	1085.26	11023.3	8504.42	11227.1	9201.34	10431.4	8267.67
101	hsa-miR-151	0.473091		1819.14	169.453	2046.8	373.185	1675.97	1775.21	2006.23	2285.58	2238.08	1616.76
36	hsa-miR-106a	0.492882		11885.8	2670.47	10149.8	2935.28	9490.37	14765.2	11402	10770.4	12725.1	6953.82
47	hsa-miR-107	0.500575		9679.24	1546	8808.86	980.026	10500.6	7895.92	10641.2	8831.37	9777.44	7817.78
34	hsa-miR-20a	0.502332		14384.1	2559.14	12478.4	3877.55	11655.6	16731	14765.7	12894.4	16131.2	8409.66
81	hsa-miR-200a	0.513612		2536.62	1547.83	3214.8	828.215	3377.19	750.361	3482.3	3380.96	3947.34	2316.1
122	hsa-miR-335	0.552675		504.473	640.022	490.13	106.069	136.743	1243.5	133.173	539.801	368.341	562.249
19	hsa-miR-27a	0.592837		23367.1	6136.29	25591.7	2930.64	26022.9	16350.3	27728.2	23020.9	24971.3	28782.9
3	hsa-miR-205	0.609742		29568.6	4018.02	36516.1	16473.9	29239.7	25725.1	33741	29670.2	24568.9	55309.1
74	hsa-miR-93	0.611347		4020.72	778.747	3714.85	441.645	3461.82	4910.23	3690.11	3644.85	4187.32	3312.39
92	hsa-miR-193b	0.611417		2313.92	783.924	1945.44	374.328	2587.68	1429.82	2924.25	2156.66	1513.24	2166.43
31	hsa-miR-30b	0.638715		15369.6	846.474	14619.2	2787.6	15082.7	16322.2	14703.9	13496.6	12568	17793.1
117	hsa-miR-10a	0.652704		1175.37	88.5443	1096.82	329.747	1163.97	1093.07	1269.06	1391.73	1157.95	740.791
107	hsa-miR-141	0.655215		1387.06	813.435	1501.07	263.571	1848.48	447.835	1864.87	1419.69	1795.74	1287.8
48	hsa-miR-25	0.67989		7945.64	1838.37	8651.49	1943	6839.68	10067.8	6929.47	10487.2	8850.68	6616.57
9	hsa-miR-23a	0.681701		37564.7	1692.05	38385.7	2508.98	36428.9	36755.8	39509.3	39006.3	40526.1	35624.7
76	hsa-miR-342	0.6821		2920.73	780.765	3285.08	1057.66	2549.39	2394.94	3817.86	4439.33	3053.56	2362.36
39	hsa-miR-30c	0.684594		11671	294.741	11248.1	1968.17	11880.2	11798.9	11333.9	10519.9	9747.8	13476.6
90	hsa-miR-425-5p	0.694894		2749	565.966	2524.22	1010.77	3083.44	2095.54	3068.01	3125.05	3090.36	1357.26
43	hsa-miR-92	0.698952		8144.45	1180.36	9302.75	3167.75	7116.51	9433.5	7883.32	12479.6	9284.5	6144.16
57	hsa-miR-594	0.749405		5338.06	2054.28	4900.55	2625.01	5459.39	3225.81	7329	5424.84	7223.85	2052.96
79	hsa-miR-152	0.783758		3560.85	167.925	3464.61	862.638	3680.94	3368.96	3632.64	3852.2	4065.47	2476.17
42	hsa-miR-20b	0.803105		9811.65	2027.95	9454.87	3582.53	7719.96	11769.2	9945.81	9931.85	12775	5657.74
94	hsa-miR-28	0.87127		1906.49	127.662	2148.18	875.682	1759.44	1971.01	1989.01	2812.33	2476.41	1155.81
104	hsa-miR-429	0.895041		1490.91	995.612	1414.41	711.678	2060.06	341.293	2071.37	1812.06	1838.4	592.779
70	hsa-miR-29c	0.966552		3230.19	1668.01	3324.92	1900.92	3823.01	1346.75	4520.82	3245.7	5264.22	1464.85
38	hsa-miR-191	0.967759		11395.8	1404.06	11569.4	3191.06	12564.1	9838.17	11785.1	12987.7	13805.6	7915.11
